# Supplementary material for: Comprehensive profiling of immune-related genes in soft tissue sarcoma patients
Source: J Transl Med. 2020 Sep 1;18:337. doi: 10.1186/s12967-020-02512-8 (PMC7465445; doi:10.1186/s12967-020-02512-8)
Supplement: Supplementary file 3 — Additional file 3: The list of 33 progression free survival-related differentially expressed immune-related genes. [file 12967_2020_2512_MOESM3_ESM.xls]

id	HR	HR.95L	HR.95H	pvalue
ESM1	1.11239605425317	1.00179863412531	1.23520330270609	0.0461960440460457
PROCR	0.889588848213028	0.791749764205617	0.999518224876242	0.0490599592575404
FABP5	1.28536895975427	1.09133708810182	1.51389830027074	0.00264005724167197
TMSB15A	1.11950620903116	1.00264940690858	1.24998243994732	0.0447491410344815
JUND	0.812148583169409	0.671083986261475	0.982865534936313	0.0325564703916881
ZYX	0.833017496605246	0.704802642677886	0.984556679603159	0.0321551835204475
CDC42	1.70472974466098	1.14945653327899	2.52824131943626	0.00798612263688922
IFIH1	0.793845862831699	0.647986897567926	0.972537031690435	0.0258270224490982
SLC40A1	0.869647327626621	0.769524176976939	0.982797548244917	0.0252202698722987
ACTG1	1.28355657205022	1.01636157274697	1.62099543885792	0.0360605307759942
NRG4	1.70953349406311	1.03772842143228	2.81625202409893	0.0352589696670301
RBP4	1.09368731064909	1.00469640742188	1.19056057594975	0.0386241957599008
RXRA	0.725521000967972	0.541786968514725	0.971564015813461	0.0312725655612335
SEMA3G	0.813836599145885	0.682583102408733	0.970328752311735	0.0216972342061489
GIPR	1.50813459120749	1.0046985613935	2.26383318598757	0.0474140505091534
VEGFA	1.17800339925561	1.00273279195547	1.38391007035042	0.0462430740573798
SPP1	1.08661356948805	1.00663594754256	1.17294544495257	0.0332108786972202
NUDT6	1.57054531674327	1.02561481884119	2.40500872903841	0.0378667403230803
NRAS	1.33212662327041	1.01188441391428	1.75371941303184	0.04093595839935
ADAR	0.776711138688542	0.628943778098823	0.959195740494408	0.0189306917028652
ILK	0.830411194168772	0.690938684546255	0.998037549241667	0.0476021178007437
ADM	1.2067038378159	1.06623384497655	1.36567992008512	0.00292394918919703
ZC3HAV1	0.730290291171862	0.542058105292477	0.983886974796029	0.0387550108504641
SECTM1	0.865278050746134	0.758327575295336	0.987312250660858	0.0315827150173167
RAC3	1.20334263650233	1.07542017580785	1.34648162029935	0.00124678338543124
SEMA7A	1.11733808800058	1.0052619927448	1.24190948420123	0.0396594080442191
BIRC5	1.1932670835756	1.01339419322446	1.40506659922181	0.03404237787773
APLN	1.12338013570613	1.00472814261582	1.25604417331592	0.0410735091093089
TMSB10	1.20833430508638	1.03053806587539	1.41680529928637	0.0197855002519858
TNFSF4	1.15576788124258	1.00537142265256	1.32866258699458	0.0418227268221234
IL6R	0.825618687775939	0.687244660875247	0.991853784264758	0.0406230081999149
BECN1	0.69662021177131	0.493908493480206	0.982529609946367	0.0393589231768134
MMP9	1.11932044172371	1.05038741412114	1.19277728809122	0.00050935064277345
